# Supplementary material for: An In Vivo Drug Screen Reveals That Sirtuin 2 Activity Promotes Spinal Cord Neurogenesis in Developing Zebrafish
Source: Biomolecules. 2025 Sep 24;15(10):1359. doi: 10.3390/biom15101359 (PMC12564900; doi:10.3390/biom15101359)
Supplement: Supplementary file 1 [file biomolecules-15-01359-s001.zip]

Archive with 3 entries (3 files):
- Supplementary Figure S1.tif
- Supplementary File S1.xlsx
- Supplementary File S2.xlsx
