# Supplementary material for: An In Vivo Drug Screen Reveals That Sirtuin 2 Activity Promotes Spinal Cord Neurogenesis in Developing Zebrafish
Source: Biomolecules. 2025 Sep 24;15(10):1359. doi: 10.3390/biom15101359 (PMC12564900; doi:10.3390/biom15101359)
Supplement: Supplementary file 1 [file biomolecules-15-01359-s001.zip › Supplementary File S1.xlsx]

## Sheet: Rack 1, 1st batch
CATNUM	Name	SecName	Initial number of animals	Dead animals after 48 hours	N number	Mean number of neurons	SEM	p-Value (vs DMSO)	Significant
-	DMSO	Dimethyl sulfoxide	20	x	18	13.61	0.8861
120693	DL-alpha-Methyl-p-tyrosine	4-Hydroxy-alpha-methylphenylalanine	10	x	8	13.75	0.3134	0.9195	No
291552	6-Methoxy-1,2,3,4-tetrahydro-9H-pyrido[3,4b] indole		10	x	9	11.33	0.9428	0.1223	No
A0500	Acetamide	Amide C2	10	x	9	13.33	0.7817	0.911	No
A1260	Amantadine hydrochloride	Tricyclo[3.3.1.1 3,7]decan-1-amine hydrochloride	10	x	10	12	1238	0.294	No
A2129	GABA	gamma-Aminobutyric acid	10	x	9	11	0.6667	0.064	No
A3539	Gabaculine hydrochloride		10	x	8	11.88	1025	0.2634	No
A4508	O-(Carboxymethyl)hydroxylamine hemihydrochloride	Aminooxyacetic acid; (Carboxymethoxy)amine hemihydrochloride	10	x	9	12.89	0.824	0.7132	No
SML1081	Ezatiostat	(2S)-2-Amino-5-[[(2R)-3-benzylsulfanyl-1-[[(1R)-2-ethoxy-2-oxo-1-phenylethyl]amino]1-xopropan-2-yl]amino]5-oxopentanoat	10	x	9	12	0.8819	0.2625	No
A5909	N-Acetylprocainamide hydrochloride	Acedainide; N-Acetylnovocainamide hydrochloride; NAPA	10	x	9	11	0.7993	0.0704	No
A6671	Actinonin	3-[[1-[(2-(Hydroxymethyl)-1-pyrrolidinyl)carbonyl]-2-methylpropyl]carbamoyl]octanohydroxamic acid	10	x	7	9857	1353	0.0329	Yes
144509	N-Phenylanthranilic acid	Diphenylamine-2-carboxylic acid; DPC	10	10
SMl0773	GSK-650394	2-Cyclopentyl-4-(5-phenyl-1H-pyrrolo[2,3-b]pyridin-3-yl)-benzoic acid	10	1	7	15.29	0.944	0.2905	No
SMl1042	Eptifibatide acetate	Cyclo(S,S)-Mpr(Har)GDWPC-NH2	10	x	9	11.78	1051	0.2209	No
A1755	Aminophylline ethylenediamine	Theophylline ethylenediamine	10	x	10	13.6	0.9452	0.9937	No
A2169	3'-Azido-3'-deoxythymidine	Azidothymidine; AZT	10	x	10	10.7	0.7311	0.0356	Yes
Y4877	YM 976	4-(3-Chlorophenyl)-1,7-diethylpyrido[2,3-d]pyrimidin-2(1H)-one	10	x	10	9.5	0.6191	0.0039	Yes
A4562	5-(N,N-Dimethyl)amiloride hydrochloride	3-Amino-N-(aminoiminoethyl)-5-(dimethylamino)-6-chloropyrazinecarboxamide hydrochloride; DMA	10	x	10	9.7	1033	0.0106	Yes
A5282	(±)-2-Amino-5-phosphonopentanoic acid	(±)-AP-5; (±)-AP-V	10	x	8	9625	0.6797	0.0095	Yes
T9034	Sodium Taurocholate hydrate	3alpha,7alpha,12alpha-Trihydroxy-5beta-cholan-24-oic-acid N-(2-sulfoethyl)amide	10	x	8	9875	0.9899	0.0193	Yes
SML0505	Tienilic acid	Ticrynafen, Tienylic acid, [2,3-Dichloro-4-(2-thienylcarbonyl)phenoxy]-acetic acid	10	2	8	12.63	1592	0.5663	No
SML1041	Atreleuton	(R)-N-(3-(5-(4-fluorophenylmethyl)thien-2-yl)-1-methyl-2-propynyl)-N-hydroxyurea	10	1	8	9625	0.6529	0.0093	Yes
861804	TMB-8 hydrochloride	8-(Diethylamino)octyl 3,4,5-trimethoxybenzoate hydrochloride	10	x	9	14.89	1.02	0.3864	No

## Sheet: Rack 1, 2nd batch
CATNUM	Name	SecName	Initial number of animals	Dead animals after 48 hours	N number	Mean number of neurons	SEM	p-Value (vs DMSO)	Significant
-	DMSO	Dimethyl sulfoxide	10	1	7	14.43	0.9221
A0760	L-azetidine-2-carboxylic acid	(S)-Azetidine-2-carboxylic acid	10	x	9	11.11	0.5879	0.0069	Yes
SML0511	GNF-5	N-(2-Hydroxyethyl)-3-(6-(4-(trifluoromethoxy)phenylamino)pyrimidin-4-yl)benzamide	10	x	10	12.5	0.8333	0.147	No
A2251	Acetyl-beta-methylcholine chloride	Methacholine chloride	10	x	10	9	0.4472	<0.0001	Yes
SML1506	KY-05009	2-(12-Hydroxydodeca-5,10-diynyl)-3,5,6-trimethyl-p-benzoquinone	10	x	10	10.5	0.7782	0.0054	Yes
A4638	Azathioprine		10	1	9	8222	0.7778	0.0001	Yes
A5330	L-732,138	N-Acetyl-L-tryptophan 3,5-bis(trifluoromethyl)benzyl ester	10	x	9	9111	0.7896	0.0006	Yes
A5922	Amifostine	2-(3-Aminopropyl)aminoethyl phosphorothioate; WR2721	10	x	8	9.25	0.5261	0.0005	Yes
A6883	Atropine methyl bromide		10	x	9	11.44	0.7837	0.0266	Yes
194336	5-Aminovaleric acid hydrochloride	5-Aminopentanoic acid hydrochloride	10	2	6	10.67	0.8028	0.0116	Yes
A0152	4-Aminopyridine		10	x	9	11.11	0.6334	0.0084	Yes
A0779	p-Aminoclonidine hydrochloride	Apraclonidine hydrochloride	10	1	8	13.13	0.6391	0.2567	No

## Sheet: Rack 1, 3rd batch
CATNUM	Name	SecName	Initial number of animals	Dead animals after 48 hours	N number	Mean number of neurons	SEM	p-Value (vs DMSO)	Significant
-	DMSO	Dimethyl sulfoxide	30	3	23	11.43	0.4983
A1784	Aminopterin	4-Aminofolic acid	10	3	5	11.6	0.6782	0.8842	No
A2385	5-azacytidine	4-Amino-1-(beta-D-ribofuranosyl)-1,3,5-triazin-2(1H)-one; Ladakamycin	10	4	5	7.4	0.6782	0.0013	Yes
A3773	9-Amino-1,2,3,4-tetrahydroacridine hydrochloride	Tacrine hydrochloride; THA hydrochloride	10	6	4	11.5	1936	0.9636	No
A4669	Acyclovir	Acycloguanosine	10	2	8	11.5	0.7792	0.9465	No
A5376	Acetylsalicylic acid	O-Acetylsalicylic acid; Aspirin	10	1	8	10	1035	0.1777	No
A6011	Acetazolamide	N-[5-(Aminosulfonyl)-1,3,4-thiadiazol-2-yl]acetamide	10	1	9	10.11	0.6111	0.1925	No
SML0189	Indinavir sulfate salt hydrate	2,3,5-Trideoxy-N-[(1S,2R)-2,3-dihydro-2-hydroxy-1H-inden-1-yl]-5-[(2S)-2-[[(1,1-dimethylethyl)amino]carbonyl]-4-(3-pyridinylmethyl)-1-piperazinyl]-2-(phenylmethyl)-D-erythro-pentonamide sulfate hydrate Crixivan hydrate L-735,524 hydrate MK-639 hydrate...	10	1	8	8.75	0.8814	0.0112	Yes
211672	(±)-Nipecotic acid	(±)-3-Piperidine carboxylic acid	10	5	4	12.25	0.25	0.4436	No
A0257	Atropine sulfate		10	x	10	10.5	0.6191	0.286	No
SMl1166	Salirasib	2-(((2E,6E)-3,7,11-Trimethyl-2,6,10-dodecatrienyl)sulfanyl)benzoic acid	10	10
A1824	N-Acetyl-5-hydroxytryptamine	N-Acetylserotonin; Normelatonin	10	x	10	7.8	0.6464	0.0002	Yes
A3085	5-(N-Ethyl-N-isopropyl)amiloride	EIPA	10	2	8	9	0.4226	0.0103	Yes
F3680	10058-F4	5-[(4-Ethylphenyl)methylene]-2-thioxo-4-thiazolidinone	10	10
SMl0881	Rivastigmine tartrate	Ethylmethyl-carbamic acid 3-[(1S)-1-(dimethylamino)ethyl]phenyl ester tartrate	10	2	8	9.8	0.6105	0.1016	No
A8001	Aconitine	Acetylbenzoylaconine	10	10
A6134	Arecoline hydrobromide	1-Methyl-1,2,5,6-tetrahydro-3-pyridinecarboxylic acid methyl ester hydrobromide	10	1	7	11.57	0.4809	0.8866	No
A7009	Aminoguanidine hemisulfate	Hydrazinecarboximidamide hemisulfate	10	1	9	11.78	0.6186	0.7785	No
246379	Azelaic acid	Dicarboxylic acid C9; Nonanedioic acid; AZA	10	2	8	7	0.7559	<0.0001	Yes
A0382	Atropine methyl nitrate	AMN; Methylatropine nitrate	10	2	8	9125	0.8952	0.0275	Yes
A0937	(±)-Norepinephrine (+)bitartrate	(±)-Arterenol (+)bitartrate; (±)-Noradrenalin (+)bitartrate	10	1	8	9625	0.375	0.049	Yes
A1895	Aurintricarboxylic acid	ATA	10	2	8	10	0.7319	0.1422	No
A3134	3-Aminopropionitrile fumarate		10	x	9	9889	0.5879	0.1038	No
A3940	1-Aminobenzotriazole	ABT; 1-Benzotriazolamine	10	2	7	8714	0.865	0.0128	Yes
S9318	Sandoz 58-035	3-[Decyldimethylsilyl]-N-[2-(4-methylphenyl)-1-phenethyl]propanamide	10	2	8	8.25	0.491	0.0014	Yes
A5626	Acetylthiocholine chloride		10	2	8	8625	0.8224	0.0074	Yes
SML1514	SirReal2	2-(4,6-Dimethyl-pyrimidin-2-ylsulfanyl)-N-(5-naphthalen-1-ylmethyl-thiazol-2-yl)-acetamide	10	2	8	6	0.6268	<0.0001	Yes
A7127	Agmatine sulfate	(4-Aminobutyl)guanadine sulfate	10	2	7	11.29	0.7781	0.8829	No
246557	Tryptamine hydrochloride	3-(2-Aminoethyl)indole hydrochloride	10	1	9	10.56	0.7837	0.3549	No
A0384	Arcaine sulfate	N,N'-1,4-Butanediylbis(guanidine) sulfate	10	5	4	7.5	1323	0.0061	Yes
A0966	4-Amino-1,8-naphthalimide		10	6	3	11	1155	0.7667	No
A1910	(±)-2-Amino-4-phosphonobutyric acid	(±)-AP-4	10	5	3	9	1528	0.1132	No
A3145	Apigenin	4',5,7-Trihydroxyflavone	10	10
SML1465	UNC0379 trifluoroacetate salt	6,7-Dimethoxy-2-(pyrrolidin-1-yl)-N-(5-(pyrrolidin-1-yl)-pentyl)quinazolin-4-amine trifluoroacetate salt	10	1	7	8857	0.4592	0.011	Yes

## Sheet: Rack 1, 4th batch
CATNUM	Name	SecName	Initial number of animals	Dead animals after 48 hours	N number	Mean number of neurons	SEM	p-Value (vs DMSO)	Significant
-	DMSO	Dimethyl sulfoxide	20	x	17	10	0.5073
A4910	(±)-2-Amino-3-phosphonopropionic acid	(±)-AP-3	10	x	8	9125	1172	0.4276	No
T3955	TNP	N2-(m-Trifluorobenzyl), N6-(p-nitrobenzyl)purine; N6-[(4-nitrophenyl)methyl]-N2-[[3-(trifluoromethyl)phenyl]methyl]-9H-Purine-2,6-diamine; N6-[(4-nitrophenyl)methyl]-N2-[[3-(trifluoromethyl)phenyl]methyl]-1H-Purine-2,6-diamine	10	x	8	10.5	0.6268	0.5655	No
SML0860	Arbidol hydrochloride	6-Bromo-4-((dimethylamino)methyl)-5-hydroxy-1-methyl-2-((phenylthio)methyl)-1H-Indole-3-carboxylic acid ethyl ester monohydrochloride	10	x	9	9444	0.5031	0.4889	No
A7148	4-Aminobenzamidine dihydrochloride		10	x	9	11.89	0.4843	0.0241	Yes
265128	5-Fluoroindole-2-carboxylic acid		10	x	10	9	0.8433	0.2888	No
A0430	1-Aminocyclopropanecarboxylic acid hydrochloride	ACPC	10	x	10	10.2	0.7717	0.8233	No
R0875	Reserpine	Methyl reserpate; 3,4,5-Trimethoxybenzoic acid ester	10	x	10	0	0	<0.0001	Yes
SMl0896	MCC-555	5-[[6-[(2-fluorophenyl)methoxy]-2-naphthalenyl]methyl]-2,4-thiazolidinedione	10	10
D033	(+)-Butaclamol hydrochloride		10	x	9	10.22	0.3643	0.7697	No
A4393	Apomorphine hydrochloride hemihydrate	10,11-Dihydroxyaporphine hydrochloride hemihydrate	10	x	9	10.33	0.441	0.6694	No
A5006	L-Arginine		10	x	10	11.2	0.6464	0.1591	No
A5879	2-(2-Aminoethyl)isothiourea dihydrobromide	AET; S-(2-Aminoethyl)isothiouronium dihydrobromide	10	x	9	9333	0.7454	0.4574	No
SMl1461	Kyotorphin acetate salt	(2S)-2-[[(2S)-2-Amino-3-(4-hydroxyphenyl)propanoyl]amino]-5-(diaminomethylideneamino)pentanoic acid	10	x	9	10.56	0.6035	0.5073	No
A7162	3-Aminopropylphosphonic acid		10	x	10	10.1	0.6227	0.9035	No
