# Supplementary material for: An In Vivo Drug Screen Reveals That Sirtuin 2 Activity Promotes Spinal Cord Neurogenesis in Developing Zebrafish
Source: Biomolecules. 2025 Sep 24;15(10):1359. doi: 10.3390/biom15101359 (PMC12564900; doi:10.3390/biom15101359)
Supplement: Supplementary file 1 [file biomolecules-15-01359-s001.zip › Supplementary File S2.xlsx]

## Sheet: Rack 1, 1st batch
CATNUM	Name	SecName	Initial number of animals	Dead animals after 48 hours	N number	Mean number of neurons	SEM	p-Value (vs DMSO)	Significant
-	DMSO	Dimethyl sulfoxide	60	x	54	9259	0.2812
A6671	Actinonin	3-[[1-[(2-(Hydroxymethyl)-1-pyrrolidinyl)carbonyl]-2-methylpropyl]carbamoyl]octanohydroxamic acid	20	x	16	7813	0.4399	0.0135	Yes
A2169	3'-Azido-3'-deoxythymidine	Azidothymidine; AZT	20	x	19	9526	0.4612	0.6272	No
Y4877	YM 976	4-(3-Chlorophenyl)-1,7-diethylpyrido[2,3-d]pyrimidin-2(1H)-one	20	x	17	7059	0.3147	0.0001	Yes
A4562	5-(N,N-Dimethyl)amiloride hydrochloride	3-Amino-N-(aminoiminoethyl)-5-(dimethylamino)-6-chloropyrazinecarboxamide hydrochloride; DMA	20	1	19	10	0.4258	0.1725	No
A5282	(±)-2-Amino-5-phosphonopentanoic acid	(±)-AP-5; (±)-AP-V	20	x	18	8722	0.5412	0.3562	No
T9034	Sodium Taurocholate hydrate	3alpha,7alpha,12alpha-Trihydroxy-5beta-cholan-24-oic-acid N-(2-sulfoethyl)amide	20	x	19	8632	0.3352	0.2271	No
SML1041	Atreleuton	(R)-N-(3-(5-(4-fluorophenylmethyl)thien-2-yl)-1-methyl-2-propynyl)-N-hydroxyurea	20	x	17	7	0.4618	0.0002	Yes
A0760	L-azetidine-2-carboxylic acid	(S)-Azetidine-2-carboxylic acid	20	1	18	9111	0.4269	0.7871	No
A2251	Acetyl-beta-methylcholine chloride	Methacholine chloride	20	x	15	8467	0.4963	0.1871	No
SML1506	KY-05009	2-(12-Hydroxydodeca-5,10-diynyl)-3,5,6-trimethyl-p-benzoquinone	20	2	16	8313	0.3381	0.0897	No
A4638	Azathioprine		20	x	19	9684	0.4959	0.4487	No
A5330	L-732,138	N-Acetyl-L-tryptophan 3,5-bis(trifluoromethyl)benzyl ester	20	x	17	11.06	0.5319	0.0029	Yes
A5922	Amifostine	2-(3-Aminopropyl)aminoethyl phosphorothioate; WR2721	20	x	19	9632	0.6408	0.5411	No
A6883	Atropine methyl bromide		20	x	18	8556	0.3979	0.1962	No
194336	5-Aminovaleric acid hydrochloride	5-Aminopentanoic acid hydrochloride	20	x	17	9765	0.407	0.3627	No

## Sheet: Rack 1, 2nd batch
CATNUM	Name	SecName	Initial number of animals	Dead animals after 48 hours	N number	Mean number of neurons	SEM	p-Value (vs DMSO)	Significant
-	DMSO	Dimethyl sulfoxide	60	x	52	9635	0.2971
A0152	4-Aminopyridine		20	x	16	9563	0.5161	0.9059	No
A2385	5-azacytidine	4-Amino-1-(beta-D-ribofuranosyl)-1,3,5-triazin-2(1H)-one; Ladakamycin	20	x	18	9	0.6518	0.3195	No
SML0189	Indinavir sulfate salt hydrate	2,3,5-Trideoxy-N-[(1S,2R)-2,3-dihydro-2-hydroxy-1H-inden-1-yl]-5-[(2S)-2-[[(1,1-dimethylethyl)amino]carbonyl]-4-(3-pyridinylmethyl)-1-piperazinyl]-2-(phenylmethyl)-D-erythro-pentonamide sulfate hydrate Crixivan hydrate L-735,524 hydrate MK-639 hydrate...	20	x	19	9	0.5461	0.2871	No
A1824	N-Acetyl-5-hydroxytryptamine	N-Acetylserotonin; Normelatonin	20	x	16	9188	0.5643	0.4734	No
A3085	5-(N-Ethyl-N-isopropyl)amiloride	EIPA	20	x	19	10.11	0.5918	0.4408	No
246379	Azelaic acid	Dicarboxylic acid C9; Nonanedioic acid; AZA	20	x	16	8.25	0.433	0.0215	Yes
A0382	Atropine methyl nitrate	AMN; Methylatropine nitrate	20	x	19	9421	0.5091	0.7137	No
A0937	(±)-Norepinephrine (+)bitartrate	(±)-Arterenol (+)bitartrate; (±)-Noradrenalin (+)bitartrate	20	x	18	10.33	0.4851	0.2326	No
A3940	1-Aminobenzotriazole	ABT; 1-Benzotriazolamine	20	x	19	9632	0.4727	0.9958	No
S9318	Sandoz 58-035	3-[Decyldimethylsilyl]-N-[2-(4-methylphenyl)-1-phenethyl]propanamide	20	x	14	9929	0.6501	0.6593	No
A5626	Acetylthiocholine chloride		20	x	18	7889	0.4269	0.0029	Yes
SML1514	SirReal2	2-(4,6-Dimethyl-pyrimidin-2-ylsulfanyl)-N-(5-naphthalen-1-ylmethyl-thiazol-2-yl)-acetamide	20	x	19	7053	0.5213	<0.0001	Yes
A0384	Arcaine sulfate	N,N'-1,4-Butanediylbis(guanidine) sulfate	20	x	18	7778	0.3483	0.0011	Yes

## Sheet: Rack 1, 3rd batch
CATNUM	Name	SecName	Initial number of animals	Dead animals after 48 hours	N number	Mean number of neurons	SEM	p-Value (vs DMSO)	Significant
-	DMSO	Dimethyl sulfoxide	20		17	12.24	0.6332
SML1465	UNC0379 trifluoroacetate salt	6,7-Dimethoxy-2-(pyrrolidin-1-yl)-N-(5-(pyrrolidin-1-yl)-pentyl)quinazolin-4-amine trifluoroacetate salt	20	x	16	10	0.5986	0.0156	Yes
A7148	4-Aminobenzamidine dihydrochloride		20	1	15	10.47	0.7028	0.0706	No
R0875	Reserpine	Methyl reserpate; 3,4,5-Trimethoxybenzoic acid ester	20	1	19	1895	0.5181	<0.0001	Yes
